# Supplementary material for: Rehabilitation-oriented assessment of functional asymmetry and sensorimotor deficits following total knee arthroplasty: implications for therapeutic strategies in musculoskeletal care
Source: Front Med (Lausanne). 2026 Mar 27;13:1760680. doi: 10.3389/fmed.2026.1760680 (PMC13066311; doi:10.3389/fmed.2026.1760680)
Supplement: Supplementary file 1 [file Table_1.xlsx]

## Sheet: Sheet1
Age	Sex	BMI	Surgical Side	Time Since Surgery (months)	Comorbidity Count	TUG (s)	30CST (reps)	KOOS-ADL	KOOS-Function	SLSST Asymmetry (reps)	Step-Down Asymmetry (steps)	mSEBT Anterior Reach (%)	mSEBT Asymmetry (cm)
71.38	Male	36.32	Right	8.93	3.64	10.97	16.94	51.1	75.54	2.13	3.95	63.97	2.44
67.49	Female	27.33	Right	6.43	2.13	8.34	19.83	62.42	70.42	2.71	3.19	70.61	4.77
72.3	Male	29.04	Left	7.25	1.51	11.97	11.18	71.2	53.03	2.38	3.9	74.5	2.28
77.66	Male	25.68	Right	6.21	2.69	10.12	10.91	75.12	82.18	3.54	3.36	67.25	5.03
66.91	Male	27.6	Left	8.11	-0.72	9.56	17.08	68.54	63.12	2.28	0.77	68.96	4.28
66.91	Female	34.14	Right	10.05	2.02	12.18	17.49	76.6	49.53	1.71	2.09	77.27	1.89
78	Female	29.2	Left	6.35	2.62	9.25	10.66	54.82	63.96	2.27	3.1	68.55	6.09
73.04	Male	30.66	Right	9.19	0.1	8.08	10.99	91.43	88.63	2.7	1.74	82.63	3.22
65.47	Female	24.38	Left	7.22	3.04	7.83	11.44	70.7	80.31	2.2	4.04	70.49	3.11
71.66	Male	37	Left	6.72	2.14	11.44	7.99	86.99	64.98	2.19	5.22	56.63	4.63
65.5	Female	35.12	Left	8.03	1.29	8.29	9.37	76.47	64.97	1.43	4.83	71.61	6.06
65.49	Male	33.46	Right	6.25	2.47	13.36	9.1	78.02	65.33	1.47	3.01	69.39	2.8
69.82	Female	31.62	Left	7.17	4.3	6.95	9.86	79.56	96	0.72	5.17	74.81	4.42
56.63	Male	28.81	Left	5.94	1.96	13.26	12.25	77.9	74.32	3.93	3.47	71.13	4.98
57.78	Female	30.29	Left	11.98	2.04	10.78	13.12	80.55	74.94	0.88	2.85	66.29	5.38
64.9	Male	32.38	Left	8.3	1.25	10.27	17.4	89.87	82.62	1.44	2.5	59.82	4.6
62.14	Male	26.59	Left	6.89	0.81	9.52	9.12	74.49	72.49	1.42	2.9	65.87	3.78
70.26	Male	27.23	Right	8.64	2.69	11.1	15.56	81.45	66.13	3.06	2.79	62.05	3.08
62.78	Female	23	Left	8.02	0.8	10.37	11.66	70.6	66.93	1.85	3.5	63.66	4.46
59.7	Female	26.1	Left	7.81	1.84	12.27	12.2	91.38	68.52	3.42	3.48	70.63	2.71
77.31	Male	34.49	Left	9.4	1.23	10.62	14.55	62.63	68.96	1.46	3.28	77.07	-0.08
66.96	Female	27.61	Right	9.68	2.3	10.68	8.71	96.28	78.75	2.43	3.83	69.47	4.99
68.75	Female	27.66	Right	7.22	2.13	9.82	13.6	71.27	70.1	1.3	4.79	59.99	5.69
59.62	Female	29.86	Left	7.13	2.92	10.33	12.9	52.39	78.81	4.34	4.49	69.77	0.76
65.01	Female	23.2	Left	7.7	1.19	10.94	13.96	73.56	68.41	0.94	1.39	74.25	2.81
69.02	Male	32.02	Right	3.83	1.46	7.57	13.3	62.57	70.45	2.47	0.04	63.49	5.26
61.3	Male	33.13	Left	5.34	0.66	8.18	20.34	83.24	43.88	2.8	4.47	66.32	7.44
70.64	Female	30.06	Right	10.84	1.26	11.67	10.29	62.96	81.16	2.57	1.54	67.21	4.36
64.66	Female	34.46	Right	11.37	2.18	10.72	10.63	65.76	73.87	1.96	2.99	62.44	3.23
66.55	Female	24.18	Right	7.75	2.61	10.12	10.33	46.16	82.2	2.02	1.79	70.98	4.05
64.66	Male	35.12	Right	9.33	0.73	10.46	10.55	65.68	32.4	2.19	0.99	66.4	6.41
79.68	Male	26.24	Left	8.82	2.73	11.01	10.29	38.9	96.15	2	3.97	69.62	3.35
68.26	Female	24.34	Right	14.11	3.28	9.53	16.22	50.31	67.65	3.13	4.24	61.83	3.12
61.87	Female	27.94	Left	10.37	2.22	9.13	16.98	82.15	83.61	4.4	2.55	64.51	3.6
73.37	Female	35.22	Left	7.99	3.86	10.76	10.51	82.49	56.14	1.58	-0.01	71.43	2.89
60.87	Female	28.69	Left	6.4	0.89	8.8	9.65	77.6	77.28	0.75	2.59	64.9	4.52
69.62	Female	25.54	Left	5.16	0.37	11.11	13.89	58.69	55.97	2.06	3.78	77.41	6.78
56.35	Male	24.29	Right	8.62	-0.23	7.59	10.57	71.17	61.46	4.78	1.4	64.74	4.82
60.21	Male	28.4	Left	6.79	3.44	12.15	14.42	71.77	93.92	1.33	3.51	68.46	3.95
69.54	Female	21.88	Left	5.51	2.49	11.22	13.02	56.09	67	3.82	3.26	72.68	3.89
72.86	Female	24.27	Right	7	1.7	10.86	7.43	92.24	72.22	3.86	4.02	58.67	1.97
69.39	Male	34.08	Left	6.16	2.07	12.07	17.39	83.73	80.57	1.59	3.43	56.63	5.66
67.63	Male	33.33	Left	11.45	0.5	13.21	18.2	68.82	75.78	2.73	2.04	58.03	4.21
66.5	Female	28.32	Left	9.91	4.5	12.12	10.37	72.19	71.36	3.81	4.8	74.65	4.06
59.29	Male	27.15	Left	8.21	1.9	7.36	11.1	74.65	74.11	1.76	3.08	63.83	9.15
63.93	Male	28.96	Left	11.06	1.88	8.29	13.29	44.09	100.18	1.94	3.25	82.37	4.78
65.52	Female	36.86	Right	8.38	2.57	9.39	13.45	68.46	68.7	1.56	2.09	63.76	3.19
74.81	Female	30.16	Left	6.58	2.3	10.47	14.5	62.56	72.01	1.11	2.72	68.22	3.69
70.44	Female	31.9	Left	11.14	2.01	11.29	18.89	58.22	82.88	1.49	2.16	76.31	6.06
57.55	Male	28.06	Right	9.26	0.87	9.22	11.78	68	83.58	0.9	3.06	79.08	4.5
70.32	Female	28.97	Right	6.25	2.29	10.74	9.77	96.23	84.62	2.18	5.45	79.41	2.16
65.98	Male	30.99	Right	7.87	3.87	9.17	7.88	80.52	77.61	1.36	1.54	74.32	5.72
64.2	Male	29.2	Left	6.56	3.27	9.41	9.98	64.06	54.82	2.39	1.23	73.22	3.32
72.08	Female	22.21	Left	5.59	3.54	8.08	12.25	79.6	90.33	0.56	5.15	70.65	7.16
74.65	Female	33.18	Right	10	1.19	8.89	18.19	90.82	54.78	2.49	3.01	71.76	5.96
74.04	Female	26.64	Left	11.88	0.65	8.17	10.68	84.38	73.31	3	2.43	63.83	3.65
63.2	Female	36.04	Right	5.56	1.62	8.8	13.09	72.63	59.79	0.12	4.6	62.24	6.26
66.45	Female	31.13	Left	9.31	1.82	12.19	12.31	63.03	68.62	2.53	2.51	67.1	4.43
70.37	Male	29	Left	6.99	2.99	8.84	16.22	81.3	73.64	3.4	5.6	66.11	5.62
74.31	Male	30.28	Left	7.3	-0.14	14.83	20.57	77.16	73.55	0.92	4.14	64.42	5.06
65.41	Male	28.39	Right	7.1	3.47	11.25	10.63	83.98	74.84	3.86	2.66	71.27	3.05
67.2	Male	27.08	Right	6.58	1.58	10.74	10.77	80.45	90.08	2.58	6.02	72.81	3.36
61.57	Female	29.48	Right	8.32	1.28	9	15.75	86.07	75.24	1.43	2.51	67.65	5.89
61.02	Male	31.81	Right	6.64	0.63	11.6	14.58	64.55	66.32	2.09	4.22	75.93	3.82
73.31	Female	27.16	Left	8.75	-0.09	9.47	18.36	89.71	81.77	2.72	3.66	60.32	3.72
76.64	Female	26.61	Left	8.13	2.68	10.63	14.26	74.5	84.65	2.23	4.93	65.97	2.89
67.9	Female	27.53	Left	7.77	1.84	14.71	11.19	100	53.74	2.7	5.26	62.85	4.97
74.48	Female	32.04	Left	6.5	0.32	10.27	14.28	62.46	77.08	1.21	3.32	56	7.44
70.55	Female	33.77	Left	7.13	0.31	12.35	15.96	95.39	78.41	2.32	2.32	66.63	2.72
64.39	Female	30.01	Left	9.67	1.38	9.26	15.03	74.51	65.63	0.71	3.86	66.39	4.37
70.55	Male	30.77	Left	9.19	3.63	10.37	14.01	62.97	87.04	2.04	2.42	76.14	6.46
77.75	Female	26.59	Left	6.36	1.47	13.39	15.83	65.25	67.52	1.23	5.84	70.88	4.21
68.12	Male	31.78	Right	8.42	0.08	9.38	16.16	67.47	71.05	1.4	3.45	61.02	5.01
77.92	Male	30.66	Right	9.67	1.48	13.46	16.85	77.58	67.23	3.41	2.82	78.17	2.73
52.31	Female	26.31	Right	5.04	1.45	11.61	14.47	78.92	69.64	3.26	3.51	74.4	4.98
73.37	Male	22.59	Left	9.27	-1.26	9.49	11.82	64.03	55.42	2.77	1.57	70.59	4.05
68.87	Female	24.55	Left	6.96	1.7	11.49	12.84	71.49	51.02	1.04	2.05	65.77	5.82
66.51	Female	26.45	Right	9.32	1.5	12.05	16.28	100.91	89.83	1.83	4.8	61.4	6.12
68.9	Female	32.77	Left	6.77	2.54	11.47	9.7	95.28	58.61	3.39	2.45	64.9	8.24
56.18	Male	34.12	Left	4.78	3.83	7.81	13.56	77.75	56.76	2.29	1.95	73.61	5.21
67	Male	27.24	Right	5.12	3.02	9.22	11.08	72.34	41.9	4.52	3.96	78.35	4.82
70.53	Female	27.35	Right	8.32	1.46	10.02	12.45	73.45	61.27	2.55	4.79	76.32	4.62
77.38	Female	29.66	Left	8.73	0.52	10.31	16.51	80.15	52.52	2.35	4.19	64.21	3.8
65.17	Female	28.8	Left	6.5	4.64	11.47	12.98	57.93	90.44	1.83	4.54	60.45	4.84
63.39	Female	31.97	Left	9.45	1.83	10.73	12.51	68.32	82.36	2.29	2.32	67.96	3.88
65.27	Female	26.96	Left	5.06	1.78	8.2	7.94	49.16	60.64	1.99	1.47	56.58	4.58
73.94	Male	32.03	Left	8.1	1.73	11.06	14.79	77.24	98.25	2.87	5.19	69.05	6.32
70.35	Male	27.93	Left	5.92	1.98	11.45	14.46	80.61	82	3.13	2.87	66.24	2.81
65.1	Female	31.71	Left	6.98	1.6	11.36	19.39	65.26	65.29	1.35	2.96	64.34	6.05
71.48	Male	27.82	Left	8.32	1.12	12.23	11.36	93.19	37.47	0.79	4.97	57.62	6.32
68.93	Male	26.64	Right	6.59	1.15	11.82	13.07	55.17	98.74	0.28	3.99	70.18	4.15
74.27	Female	35.36	Right	7.5	1.72	11.2	13.17	51.93	51.67	2.67	3.86	63.95	1.13
64.04	Female	32.44	Right	10.15	1.15	10.31	17.49	74.87	48.4	1.02	6.03	60.15	3.41
66.33	Female	22.58	Left	7.13	0.96	7.66	12.05	86.04	82.52	-0.05	2.46	50	6.29
65.94	Female	27.22	Left	9.83	1.88	11.15	13.27	94.69	100.64	2.55	4.46	66.96	4.3
59.38	Male	32.92	Left	6.07	1.47	10.78	14.34	65.59	87.14	4.69	3.35	77.68	2.82
70.15	Female	24.63	Right	9.24	3.44	10.88	12.97	86.47	76.65	2.14	3.62	77.02	3.57
69.94	Female	31.42	Right	10.98	-1.21	8.3	10.91	71.3	77.05	3.01	5.22	64.4	5.6
68.37	Male	31.06	Right	3.51	2.98	8.62	12.99	69.48	80.36	2.23	3.92	63.53	5.16
66.9	Female	26.35	Right	6.71	3.16	12.19	15.85	83.82	79.15	2.05	3.96	69.91	3.97
59.68	Female	28.73	Left	9.33	-0.56	10.36	9.02	80.68	73.04	3.09	4.64	61.17	3.78
65.77	Female	21.55	Right	7.84	1.38	11.57	12.79	50.41	70.77	1.85	2.82	68.92	3.74
66.24	Female	34.87	Right	8.94	1.34	10.48	10.08	91.87	68.64	2.42	2.21	71.69	2.94
63.43	Female	27.69	Left	7.08	0.18	10.48	16.24	90.56	59.8	2.48	1.95	74.43	6.77
67.35	Male	31.53	Right	8.4	0.89	12	7.41	63.32	65.85	1.47	0.78	66.52	3.84
70.81	Male	30.88	Right	7.93	0.52	9.57	10.54	77.2	47.79	3.16	5.89	65.91	6.17
79.88	Female	33.44	Left	10.46	3.72	10.59	13.59	78.53	68.18	1.97	1.88	61.89	6.63
69.41	Female	27.27	Right	8.72	2.81	9.66	17.45	75.36	56.8	1.38	3	62.19	5.84
69.92	Female	29.46	Left	8.87	3.18	9.7	12.15	64.35	55.33	2.7	2.93	65.77	3.68
67.88	Female	30.69	Left	7.44	2.57	9.91	10.56	62.7	71.74	1.23	3.67	69.31	4.94
56.6	Female	31.77	Left	7.3	0.5	10.8	18.47	71.47	87.24	2.18	4.32	72.56	4.29
68.18	Female	32.74	Right	7.4	1.17	9.63	7.65	87.75	81.19	2.14	4.37	62.33	2.97
68.71	Female	27.11	Left	8.98	2.31	12.53	5.21	79.2	49.35	3.26	2.54	76.02	4.82
83.42	Female	26.47	Right	7.43	0.39	8.94	13.79	66.79	56.78	2.63	3.07	65.5	2.55
67.16	Female	33.45	Right	8.78	2.56	10.12	10.73	82.3	81.47	2.12	3.64	66.99	6.12
70.19	Female	21.73	Right	12.19	1.49	9.7	9.04	33.14	56.87	2.98	2.96	62.67	3.63
68.13	Female	34.18	Left	9.89	1.34	12.85	14.66	87.42	66.57	3.57	5.32	52.67	4.63
61.19	Male	27.72	Right	7.61	2.56	10.76	13.15	48.19	76.48	2.72	3.9	72.39	4.76
75.33	Male	28.74	Right	10.52	2.26	12.15	10.53	66.9	57.05	2.16	4.21	71.51	3.94
72.94	Male	26.41	Left	7.45	1.36	7.95	8.2	56.61	70.79	0.81	4.12	65.44	5.22
73.18	Female	28.59	Right	4.34	3.06	10.88	15.2	54.24	52.38	1.06	4.77	67.52	3.61
62.77	Male	33.15	Right	6.3	0.55	11.92	14.47	87.58	61.75	1.84	3.51	70.19	5.65
76.93	Female	31.42	Right	4.66	2.45	10.57	12.04	65.47	73.53	1.53	1.63	57.81	2.3
59.76	Female	30.46	Right	7.56	2.42	12.21	18.36	76.53	49.07	1.96	3.79	63.97	4.52
71.93	Male	29.07	Right	8.27	1.41	9.57	8.88	71.18	75.07	2.21	2.45	71.85	7.26
